# Supplementary material for: Infiltration Profile of Regulatory T Cells in Osteoarthritis-Related Pain and Disability
Source: Biomedicines. 2022 Aug 29;10(9):2111. doi: 10.3390/biomedicines10092111 (PMC9495462; doi:10.3390/biomedicines10092111)
Supplement: Supplementary file 1 [file biomedicines-10-02111-s001.zip]

Archive with 1 entries (1 files):
- biomedicines-1826977-supplementary.pdf
